# Supplementary material for: Building synthetic chromosomes from natural DNA
Source: Nat Commun. 2023 Dec 20;14:8337. doi: 10.1038/s41467-023-44112-2 (PMC10733283; doi:10.1038/s41467-023-44112-2)
Supplement: Supplementary file 4 — Source Data [file 41467_2023_44112_MOESM4_ESM.xlsx]

## Sheet: Fig1
Figure 1
Figure 1a	NA
Figure 1b	NA
Figure 1c	NA
Figure 1d	Raw sequencing data to generate the plot is avaiable at SRA accession number PRJNA986901; Sample names: BY4742_parental , BY4742_aneuploid and IEY394

## Sheet: Fig2c-d
Strain	Segment 1	Segment 2	Segment 3	Doubling time at 30ºC (min)	Doubling time at 35ºC (min)
IEY394	S.par	S.par	S.par	111.44	165.08
IEY394	S.par	S.par	S.par	134.5	149.37
IEY394	S.par	S.par	S.par	108.43	140.56
IEY394	S.par	S.par	S.par	171.57	141.03
IEY394	S.par	S.par	S.par	107.16	146.18
IEY394	S.par	S.par	S.par	108.88	138.49
IEY394	S.par	S.par	S.par	96.88	137.65
IEY394	S.par	S.par	S.par	90.21	132.13
IEY394	S.par	S.par	S.par	90.86	141.55
IEY394	S.par	S.par	S.par	109.07	140.61
IEY394	S.par	S.par	S.par	112.41	133.81
IEY394	S.par	S.par	S.par	113.71	131.89
IEY395	S.par	RM	S.par	115.39	129.06
IEY395	S.par	RM	S.par	117.54	114.86
IEY395	S.par	RM	S.par	114.86	114.2
IEY395	S.par	RM	S.par	153.7	113.91
IEY395	S.par	RM	S.par	106.71	116.01
IEY395	S.par	RM	S.par	114.86	116.22
IEY395	S.par	RM	S.par	94.59	109.02
IEY395	S.par	RM	S.par	92.16	132.85
IEY395	S.par	RM	S.par	93.07	113.63
IEY395	S.par	RM	S.par	107.01	115.22
IEY395	S.par	RM	S.par	152.05	112.6
IEY395	S.par	RM	S.par	107.78	111.27
IEY396	S.par	S.par	RM	141.48	100.33
IEY396	S.par	S.par	RM	101.89	105.56
IEY396	S.par	S.par	RM	97.58	97.22
IEY396	S.par	S.par	RM	128.94	101.2
IEY396	S.par	S.par	RM	101.69	100.53
IEY396	S.par	S.par	RM	97.24	93.82
IEY396	S.par	S.par	RM	84.27	109.88
IEY396	S.par	S.par	RM	78.61	110.05
IEY396	S.par	S.par	RM	78.55	113.75
IEY396	S.par	S.par	RM	107.67	99.85
IEY396	S.par	S.par	RM	108.14	96.66
IEY396	S.par	S.par	RM	110.76	94.51
IEY397	S.par	RM	RM	163.53	92.15
IEY397	S.par	RM	RM	127.22	109.96
IEY397	S.par	RM	RM	106.07	96.31
IEY397	S.par	RM	RM	100.38	97.9
IEY397	S.par	RM	RM	106.61	99.11
IEY397	S.par	RM	RM	101.13	102.54
IEY397	S.par	RM	RM	82.23	91.8
IEY397	S.par	RM	RM	80.79	94.46
IEY397	S.par	RM	RM	78.43	98.25
IEY397	S.par	RM	RM	89.65	95.67
IEY397	S.par	RM	RM	103.43	106.2
IEY397	S.par	RM	RM	107.11	96.06
IEY398	RM	RM	RM	193.21	88.7
IEY398	RM	RM	RM	106.67	110.05
IEY398	RM	RM	RM	97.48	91.66
IEY398	RM	RM	RM	120.4	93.87
IEY398	RM	RM	RM	108.35	99.16
IEY398	RM	RM	RM	96.34	96
IEY398	RM	RM	RM	79.69	116.07
IEY398	RM	RM	RM	86.3	125.08
IEY398	RM	RM	RM	78.76	114.31
IEY398	RM	RM	RM	107.01	94.95
IEY398	RM	RM	RM	131.56	104.81
IEY398	RM	RM	RM	109.91	90.97
IEY399	RM	S.par	RM	114.74	110.19
IEY399	RM	S.par	RM	116.44	112.38
IEY399	RM	S.par	RM	109.13	107.33
IEY399	RM	S.par	RM	115.76	113.84
IEY399	RM	S.par	RM	102.88	111.43
IEY399	RM	S.par	RM	107.2	113.95
IEY399	RM	S.par	RM	94.4	120.9
IEY399	RM	S.par	RM	92.74	120.19
IEY399	RM	S.par	RM	86.28	119.08
IEY399	RM	S.par	RM	112.55	107.46
IEY399	RM	S.par	RM	123.36	106.58
IEY399	RM	S.par	RM	119.01	103.29
IEY400	RM	RM	S.par	103.7	91.7
IEY400	RM	RM	S.par	100.39	89.97
IEY400	RM	RM	S.par	103.55	87.86
IEY400	RM	RM	S.par	101.79	99.19
IEY400	RM	RM	S.par	97.95	97.1
IEY400	RM	RM	S.par	108.34	97.16
IEY400	RM	RM	S.par	84.52	90.03
IEY400	RM	RM	S.par	81.97	92.55
IEY400	RM	RM	S.par	81.09	95.57
IEY400	RM	RM	S.par	97.74	94.86
IEY400	RM	RM	S.par	94.87	93.3
IEY400	RM	RM	S.par	95.65	96.17
IEY401	RM	S.par	S.par	96.34	105.44
IEY401	RM	S.par	S.par	111.43	102.98
IEY401	RM	S.par	S.par	104.02	105.55
IEY401	RM	S.par	S.par	122.67	105.08
IEY401	RM	S.par	S.par	123.57	113.44
IEY401	RM	S.par	S.par	99.25	103.67
IEY401	RM	S.par	S.par	83.59	153.78
IEY401	RM	S.par	S.par	79.26	131.62
IEY401	RM	S.par	S.par	82.72	144.71
IEY401	RM	S.par	S.par	105.9	126.25
IEY401	RM	S.par	S.par	108.08	114.88
IEY401	RM	S.par	S.par	110.53	121.76
IEY402	BY	BY	BY	100.73	93.58
IEY402	BY	BY	BY	134.91	91.15
IEY402	BY	BY	BY	98.83	91.61
IEY402	BY	BY	BY	98.59	99.59
IEY402	BY	BY	BY	107.57	99.9
IEY402	BY	BY	BY	97.05	99.31
IEY402	BY	BY	BY	79.31	94.74
IEY402	BY	BY	BY	79.51	99.55
IEY402	BY	BY	BY	82.44	96.03
IEY402	BY	BY	BY	97.04	99.24
IEY402	BY	BY	BY	100.13	96.04
IEY402	BY	BY	BY	94.55	94.92
IEY403	BY	BY	RM	104.38	95.21
IEY403	BY	BY	RM	98.45	89.49
IEY403	BY	BY	RM	98.11	93.03
IEY403	BY	BY	RM	97.57	98.2
IEY403	BY	BY	RM	95.08	97.17
IEY403	BY	BY	RM	96.55	97.95
IEY403	BY	BY	RM	80.1	98.51
IEY403	BY	BY	RM	78.02	91.58
IEY403	BY	BY	RM	79.91	100.46
IEY403	BY	BY	RM	98.98	95.35
IEY403	BY	BY	RM	96.09	97.72
IEY403	BY	BY	RM	92.36	95.99
IEY404	BY	BY	S.par	100.57	89.86
IEY404	BY	BY	S.par	95.16	92.63
IEY404	BY	BY	S.par	105.89	92.34
IEY404	BY	BY	S.par	95.67	99.15
IEY404	BY	BY	S.par	84.81	93.95
IEY404	BY	BY	S.par	141.96	97.09
IEY404	BY	BY	S.par	77.73	96.28
IEY404	BY	BY	S.par	74.52	92.79
IEY404	BY	BY	S.par	83.45	89.94
IEY404	BY	BY	S.par	96.24	111.71
IEY404	BY	BY	S.par	98.27	111.13
IEY404	BY	BY	S.par	96.87	113.7
IEY405	BY	RM	BY	150.58	89.89
IEY405	BY	RM	BY	97.66	93.34
IEY405	BY	RM	BY	94.45	88.26
IEY405	BY	RM	BY	135.82	95.63
IEY405	BY	RM	BY	95.62	93.16
IEY405	BY	RM	BY	99.28	91.42
IEY405	BY	RM	BY	83.12	100.11
IEY405	BY	RM	BY	73.78	96.78
IEY405	BY	RM	BY	74.79	96.21
IEY405	BY	RM	BY	99.23	92.95
IEY405	BY	RM	BY	98.31	99.88
IEY405	BY	RM	BY	97.62	96.07
IEY406	BY	RM	RM	98.64	90.42
IEY406	BY	RM	RM	99.96	97.39
IEY406	BY	RM	RM	103.43	92.24
IEY406	BY	RM	RM	97.69	98.47
IEY406	BY	RM	RM	98.96	98.65
IEY406	BY	RM	RM	107.56	106.07
IEY406	BY	RM	RM	81.1	98.12
IEY406	BY	RM	RM	80.45	95.23
IEY406	BY	RM	RM	86	99.96
IEY406	BY	RM	RM	97.24	91.73
IEY406	BY	RM	RM	98.77	95.17
IEY406	BY	RM	RM	107.68	96.9
IEY407	BY	RM	S.par	103.71	114.27
IEY407	BY	RM	S.par	108.85	111.31
IEY407	BY	RM	S.par	107.67	107.95
IEY407	BY	RM	S.par	103.68	111.91
IEY407	BY	RM	S.par	109.95	111
IEY407	BY	RM	S.par	103.46	114.86
IEY407	BY	RM	S.par	80.3	150.23
IEY407	BY	RM	S.par	85.17	159.99
IEY407	BY	RM	S.par	86.51	148.75
IEY407	BY	RM	S.par	150.37	114.09
IEY407	BY	RM	S.par	155.89	110.3
IEY407	BY	RM	S.par	151.36	115.41
IEY408	BY	S.par	BY	90.42	85.75
IEY408	BY	S.par	BY	94.23	84.32
IEY408	BY	S.par	BY	103.81	83.9
IEY408	BY	S.par	BY	90.35	86.98
IEY408	BY	S.par	BY	92.88	89.61
IEY408	BY	S.par	BY	91.66	87.6
IEY408	BY	S.par	BY	73.21	86.86
IEY408	BY	S.par	BY	76.6	86.56
IEY408	BY	S.par	BY	74.02	82.62
IEY408	BY	S.par	BY	90.13	86.21
IEY408	BY	S.par	BY	90.4	87.49
IEY408	BY	S.par	BY	90.65	88.9
IEY409	BY	S.par	RM	95.71	80.46
IEY409	BY	S.par	RM	96.66	84.94
IEY409	BY	S.par	RM	97.24	84.59
IEY409	BY	S.par	RM	111.19	89.25
IEY409	BY	S.par	RM	93.64	88.38
IEY409	BY	S.par	RM	94.55	89.38
IEY409	BY	S.par	RM	74.41	85.89
IEY409	BY	S.par	RM	74.02	86.26
IEY409	BY	S.par	RM	76.05	89.58
IEY409	BY	S.par	RM	93.41	88.87
IEY409	BY	S.par	RM	90.63	87.04
IEY409	BY	S.par	RM	96.19	89.56
IEY410	BY	S.par	S.par	99.23	92.58
IEY410	BY	S.par	S.par	99.32	93.79
IEY410	BY	S.par	S.par	97.82	91.94
IEY410	BY	S.par	S.par	96.19	97.97
IEY410	BY	S.par	S.par	106	97.81
IEY410	BY	S.par	S.par	98.09	94.37
IEY410	BY	S.par	S.par	77.93	96.06
IEY410	BY	S.par	S.par	78.5	96.48
IEY410	BY	S.par	S.par	81.09	98.55
IEY410	BY	S.par	S.par	95.59	94.81
IEY410	BY	S.par	S.par	91.86	94.21
IEY410	BY	S.par	S.par	91.11	95.25
IEY411	S.par	BY	S.par	139	106.99
IEY411	S.par	BY	S.par	105.68	109.25
IEY411	S.par	BY	S.par	103.82	108.37
IEY411	S.par	BY	S.par	103.24	119.22
IEY411	S.par	BY	S.par	103.22	109.96
IEY411	S.par	BY	S.par	103.19	109.3
IEY411	S.par	BY	S.par	83.73	113.16
IEY411	S.par	BY	S.par	89.59	109.83
IEY411	S.par	BY	S.par	87.08	97.96
IEY411	S.par	BY	S.par	103.48	104.34
IEY411	S.par	BY	S.par	96.79	107.79
IEY411	S.par	BY	S.par	101.25	108.55
IEY412	S.par	BY	RM	95.21	90.4
IEY412	S.par	BY	RM	93.95	91.75
IEY412	S.par	BY	RM	105.71	87.36
IEY412	S.par	BY	RM	92.19	96.81
IEY412	S.par	BY	RM	94.98	95.19
IEY412	S.par	BY	RM	112.75	94.28
IEY412	S.par	BY	RM	74.02	90.03
IEY412	S.par	BY	RM	74.32	91.88
IEY412	S.par	BY	RM	76.2	85.32
IEY412	S.par	BY	RM	87.36	90.15
IEY412	S.par	BY	RM	90.35	89.91
IEY412	S.par	BY	RM	94.1	92.06
IEY413	S.par	BY	BY	125.41	92.98
IEY413	S.par	BY	BY	102.03	91.16
IEY413	S.par	BY	BY	97.33	98.29
IEY413	S.par	BY	BY	95.77	97.89
IEY413	S.par	BY	BY	113.6	100.17
IEY413	S.par	BY	BY	98.1	99.37
IEY413	S.par	BY	BY	78.05	100.01
IEY413	S.par	BY	BY	77.7	92.95
IEY413	S.par	BY	BY	80.5	97.17
IEY413	S.par	BY	BY	108.41	93.21
IEY413	S.par	BY	BY	91.55	91.25
IEY413	S.par	BY	BY	98.4	93.03
IEY414	S.par	S.par	BY	109.75	115.35
IEY414	S.par	S.par	BY	107.5	116.79
IEY414	S.par	S.par	BY	181.9	107.08
IEY414	S.par	S.par	BY	107.29	115.33
IEY414	S.par	S.par	BY	108.19	113.85
IEY414	S.par	S.par	BY	141.57	110.15
IEY414	S.par	S.par	BY	83.85	125.41
IEY414	S.par	S.par	BY	85.84	110.89
IEY414	S.par	S.par	BY	91.67	114.56
IEY414	S.par	S.par	BY	102.61	96.99
IEY414	S.par	S.par	BY	105.53	99.04
IEY414	S.par	S.par	BY	137.91	98.52
IEY415	S.par	RM	BY	100.3	96.59
IEY415	S.par	RM	BY	101.86	94.89
IEY415	S.par	RM	BY	110.77	91.46
IEY415	S.par	RM	BY	99.98	98.98
IEY415	S.par	RM	BY	99.53	99.53
IEY415	S.par	RM	BY	110.56	98.24
IEY415	S.par	RM	BY	79.62	93.86
IEY415	S.par	RM	BY	83.55	98.18
IEY415	S.par	RM	BY	83.43	93.47
IEY415	S.par	RM	BY	93.84	98.54
IEY415	S.par	RM	BY	100.18	98.69
IEY415	S.par	RM	BY	96.1	98
IEY416	RM	BY	BY	102.25	91.42
IEY416	RM	BY	BY	99.58	88.05
IEY416	RM	BY	BY	101.93	88.97
IEY416	RM	BY	BY	99.51	96.98
IEY416	RM	BY	BY	96	94.96
IEY416	RM	BY	BY	99.08	96.3
IEY416	RM	BY	BY	80.06	93.04
IEY416	RM	BY	BY	81.26	88.82
IEY416	RM	BY	BY	83.34	93.87
IEY416	RM	BY	BY	93.37	91.22
IEY416	RM	BY	BY	92.1	94.51
IEY416	RM	BY	BY	95.75	88.39
IEY417	RM	BY	RM	100.16	91.48
IEY417	RM	BY	RM	97.36	93.09
IEY417	RM	BY	RM	99.78	91.39
IEY417	RM	BY	RM	98.9	98.07
IEY417	RM	BY	RM	99.47	97.66
IEY417	RM	BY	RM	123.89	94
IEY417	RM	BY	RM	80.23	96.26
IEY417	RM	BY	RM	79.48	95.25
IEY417	RM	BY	RM	78.48	98.38
IEY417	RM	BY	RM	95.93	94.61
IEY417	RM	BY	RM	93.44	93.98
IEY417	RM	BY	RM	97.87	95.14
IEY418	RM	BY	S.par	103.16	110.37
IEY418	RM	BY	S.par	99.66	106.3
IEY418	RM	BY	S.par	100.88	104.78
IEY418	RM	BY	S.par	99.6	118.36
IEY418	RM	BY	S.par	100.01	112.71
IEY418	RM	BY	S.par	123.84	116.38
IEY418	RM	BY	S.par	81.33	100.52
IEY418	RM	BY	S.par	81.48	103.17
IEY418	RM	BY	S.par	77.98	106.82
IEY418	RM	BY	S.par	97.73	102.41
IEY418	RM	BY	S.par	93.84	106.34
IEY418	RM	BY	S.par	99.22	110.66
IEY419	RM	RM	BY	98.97	93.49
IEY419	RM	RM	BY	102.52	88.93
IEY419	RM	RM	BY	96.82	95.47
IEY419	RM	RM	BY	101.67	97.57
IEY419	RM	RM	BY	105.74	98.14
IEY419	RM	RM	BY	98.89	98.9
IEY419	RM	RM	BY	83.19	93.09
IEY419	RM	RM	BY	82.34	94.19
IEY419	RM	RM	BY	81.41	97.76
IEY419	RM	RM	BY	92.21	94.96
IEY419	RM	RM	BY	91.6	96.19
IEY419	RM	RM	BY	93.95	99.79
IEY420	RM	S.par	BY	114	107.09
IEY420	RM	S.par	BY	93.23	112.72
IEY420	RM	S.par	BY	105.2	108.76
IEY420	RM	S.par	BY	95	118.66
IEY420	RM	S.par	BY	94.19	116.45
IEY420	RM	S.par	BY	92.51	116.09
IEY420	RM	S.par	BY	77.23	101.59
IEY420	RM	S.par	BY	73.77	109.68
IEY420	RM	S.par	BY	73.4	107.2
IEY420	RM	S.par	BY	103.73	104.83
IEY420	RM	S.par	BY	111.66	111.03
IEY420	RM	S.par	BY	108.06	112.43

## Sheet: Fig3b
Strain	Position 1	Position 2	Position 3	Doubling time(min)
IEY402	Seg1	Seg2	Seg3	96.62
IEY402	Seg1	Seg2	Seg3	93.6
IEY402	Seg1	Seg2	Seg3	94.6
IEY402	Seg1	Seg2	Seg3	90.3
IEY402	Seg1	Seg2	Seg3	92.72
IEY402	Seg1	Seg2	Seg3	92.21
IEY402	Seg1	Seg2	Seg3	91.19
IEY402	Seg1	Seg2	Seg3	92.23
IEY402	Seg1	Seg2	Seg3	87.94
IEY402	Seg1	Seg2	Seg3	92.46
IEY402	Seg1	Seg2	Seg3	93.59
IEY402	Seg1	Seg2	Seg3	87
IEY421	Seg1	Seg3	Seg2	159.29
IEY421	Seg1	Seg3	Seg2	154.82
IEY421	Seg1	Seg3	Seg2	154.62
IEY421	Seg1	Seg3	Seg2	158.2
IEY421	Seg1	Seg3	Seg2	152.05
IEY421	Seg1	Seg3	Seg2	154.72
IEY421	Seg1	Seg3	Seg2	172.11
IEY421	Seg1	Seg3	Seg2	159.6
IEY421	Seg1	Seg3	Seg2	154
IEY421	Seg1	Seg3	Seg2	161.71
IEY421	Seg1	Seg3	Seg2	155.03
IEY421	Seg1	Seg3	Seg2	152.42
IEY422	Seg2	Seg1	Seg3	94.5
IEY422	Seg2	Seg1	Seg3	91.72
IEY422	Seg2	Seg1	Seg3	92.1
IEY422	Seg2	Seg1	Seg3	100.66
IEY422	Seg2	Seg1	Seg3	94.66
IEY422	Seg2	Seg1	Seg3	92.03
IEY422	Seg2	Seg1	Seg3	95.01
IEY422	Seg2	Seg1	Seg3	89.22
IEY422	Seg2	Seg1	Seg3	93.12
IEY422	Seg2	Seg1	Seg3	96.33
IEY422	Seg2	Seg1	Seg3	91.71
IEY422	Seg2	Seg1	Seg3	92.06
IEY423	Seg2	Seg3	Seg1	85.52
IEY423	Seg2	Seg3	Seg1	86.26
IEY423	Seg2	Seg3	Seg1	87.82
IEY423	Seg2	Seg3	Seg1	83.06
IEY423	Seg2	Seg3	Seg1	82.81
IEY423	Seg2	Seg3	Seg1	86.28
IEY423	Seg2	Seg3	Seg1	85.52
IEY423	Seg2	Seg3	Seg1	84.91
IEY423	Seg2	Seg3	Seg1	87.38
IEY423	Seg2	Seg3	Seg1	85.61
IEY423	Seg2	Seg3	Seg1	89.01
IEY423	Seg2	Seg3	Seg1	87.38
IEY424	Seg3	Seg2	Seg1	89.37
IEY424	Seg3	Seg2	Seg1	88.97
IEY424	Seg3	Seg2	Seg1	92.54
IEY424	Seg3	Seg2	Seg1	89.6
IEY424	Seg3	Seg2	Seg1	90.31
IEY424	Seg3	Seg2	Seg1	94.11
IEY424	Seg3	Seg2	Seg1	90.14
IEY424	Seg3	Seg2	Seg1	95.18
IEY424	Seg3	Seg2	Seg1	93.23
IEY424	Seg3	Seg2	Seg1	90.53
IEY424	Seg3	Seg2	Seg1	95.33
IEY424	Seg3	Seg2	Seg1	93.61
IEY425	Seg3	Seg1	Seg2	113.38
IEY425	Seg3	Seg1	Seg2	111.67
IEY425	Seg3	Seg1	Seg2	110.92
IEY425	Seg3	Seg1	Seg2	103.61
IEY425	Seg3	Seg1	Seg2	104.7
IEY425	Seg3	Seg1	Seg2	109.69
IEY425	Seg3	Seg1	Seg2	104.39
IEY425	Seg3	Seg1	Seg2	105.12
IEY425	Seg3	Seg1	Seg2	111.11
IEY425	Seg3	Seg1	Seg2	107.13
IEY425	Seg3	Seg1	Seg2	107.45
IEY425	Seg3	Seg1	Seg2	110.82

## Sheet: Fig3d
Gene	Strain	Position 1	Position 2	Position 3	Gene expression ratio		Student two-tailed t-test results showed on Fig 3d.
NUP60	IEY402	seg1	seg2	seg3	0.926743		Gene	Strain 1	Strain 2	n1	n2	statistic	df	p	p.adj	p.adj.signif
NUP60	IEY402	seg1	seg2	seg3	1.1725		MYO4	IEY402 (1-2-3)	IEY425 (3-1-2)	4	4	-3.59447	6	0.011	0.034	*
NUP60	IEY402	seg1	seg2	seg3	0.97479		MYO4	IEY402 (1-2-3)	IEY421 (1-3-2)	4	4	-3.25681	6	0.017	0.035	*
NUP60	IEY402	seg1	seg2	seg3	0.944098		MYO4	IEY425 (3-1-2)	IEY421 (1-3-2)	4	4	-1.99609	6	0.093	0.093	ns
NUP60	IEY421	seg1	seg3	seg2	1.24984		NUP60	IEY402 (1-2-3)	IEY425 (3-1-2)	4	4	1.43346	6	0.202	0.202	ns
NUP60	IEY421	seg1	seg3	seg2	1.64672		NUP60	IEY402 (1-2-3)	IEY421 (1-3-2)	4	4	-3.07883	6	0.022	0.043	*
NUP60	IEY421	seg1	seg3	seg2	2.07233		NUP60	IEY425 (3-1-2)	IEY421 (1-3-2)	4	4	-3.68584	6	0.01	0.031	*
NUP60	IEY421	seg1	seg3	seg2	1.38593		SNC1	IEY402 (1-2-3)	IEY425 (3-1-2)	4	4	-0.789092	6	0.46	0.46	ns
NUP60	IEY425	seg3	seg1	seg2	0.982096		SNC1	IEY402 (1-2-3)	IEY421 (1-3-2)	4	4	-6.80516	6	0.000493	0.001	**
NUP60	IEY425	seg3	seg1	seg2	0.776819		SNC1	IEY425 (3-1-2)	IEY421 (1-3-2)	4	4	-5.7115	6	0.001	0.002	**
NUP60	IEY425	seg3	seg1	seg2	0.994065
NUP60	IEY425	seg3	seg1	seg2	0.799776
MYO4	IEY402	seg1	seg2	seg3	1.01327
MYO4	IEY402	seg1	seg2	seg3	0.998496
MYO4	IEY402	seg1	seg2	seg3	0.895846
MYO4	IEY402	seg1	seg2	seg3	1.10331
MYO4	IEY421	seg1	seg3	seg2	1.19835
MYO4	IEY421	seg1	seg3	seg2	1.60998
MYO4	IEY421	seg1	seg3	seg2	2.03522
MYO4	IEY421	seg1	seg3	seg2	1.49399
MYO4	IEY425	seg3	seg1	seg2	1.25762
MYO4	IEY425	seg3	seg1	seg2	1.12758
MYO4	IEY425	seg3	seg1	seg2	1.33699
MYO4	IEY425	seg3	seg1	seg2	1.18352
SNC1	IEY402	seg1	seg2	seg3	0.736816
SNC1	IEY402	seg1	seg2	seg3	1.20227
SNC1	IEY402	seg1	seg2	seg3	0.938508
SNC1	IEY402	seg1	seg2	seg3	1.20283
SNC1	IEY421	seg1	seg3	seg2	2.47253
SNC1	IEY421	seg1	seg3	seg2	1.87053
SNC1	IEY421	seg1	seg3	seg2	2.46271
SNC1	IEY421	seg1	seg3	seg2	2.2072
SNC1	IEY425	seg3	seg1	seg2	1.72605
SNC1	IEY425	seg3	seg1	seg2	0.784422
SNC1	IEY425	seg3	seg1	seg2	1.32061
SNC1	IEY425	seg3	seg1	seg2	1.34826

## Sheet: Fig4c
Strain	Doubling Time at 30ºC (min)
BY4742	88.7293
BY4742	83.3927
BY4742	82.8983
BY4742	83.5012
BY4742	89.1344
BY4742	91.379
BY4742	91.1683
BY4742	91.683
BY syn8Δ	87.9878
BY syn8Δ	81.9221
BY syn8Δ	87.8583
BY syn8Δ	85.4407
BY syn8Δ	92.9175
BY syn8Δ	90.0626
BY syn8Δ	88.0746
BY syn8Δ	86.9435
BY syn8Δ	87.7775
BY synthetic ChrI	88.244
BY synthetic ChrI	93.658
BY synthetic ChrI	95.5062
BY synthetic ChrI	97.049
BY synthetic ChrI	94.2747
BY synthetic ChrI	89.6142
BY synthetic ChrI	86.7212
BY synthetic ChrI	94.0111
BY synthetic ChrI	95.8409
ChrI multiple deletion	219.094
ChrI multiple deletion	214.116
ChrI multiple deletion	225.583
ChrI multiple deletion	208.656
ChrI multiple deletion	200.868
ChrI multiple deletion	225.262
ChrI multiple deletion	210.281
ChrI multiple deletion	208.929
ChrI multiple deletion	235.246
ChrI multiple deletion	244.342
ChrI multiple deletion	277.11
ChrI multiple deletion	230.086
ChrI multiple deletion syn8∆	437.108
ChrI multiple deletion syn8∆	424.952
ChrI multiple deletion syn8∆	396.52
ChrI multiple deletion syn8∆	399.462
ChrI multiple deletion syn8∆	390.061
ChrI multiple deletion syn8∆	386.871
ChrI multiple deletion syn8∆	389.639
ChrI multiple deletion syn8∆	390.882

## Sheet: Figure S5
Fig S5a-b	Raw data used for plots is provided via Figshare as Supplementary Data 4
Fig S5c-d	Raw data used for plots is provided via Figshare as Supplementary Data 5
